# Supplementary material for: Arabidopsis HSP90C and SecA1 Have Distinct Client-Binding Modalities to the Thylakoid SEC Client Protein PsbO1
Source: Biomolecules. 2026 Jun 18;16(6):903. doi: 10.3390/biom16060903 (PMC13296758; doi:10.3390/biom16060903)
Supplement: Supplementary file 1 [file biomolecules-16-00903-s001.zip]

Archive with 8 entries (8 files):
- Figure S5_PsbO1 predicted and experiimentally solved structures.pdf
- Figure S2_Original_blot_images.pdf
- Figure S1_Purification of PsbO1 and HSP90C variant proteins.pdf
- Table S1. Primers used in this studty.xlsx
- Table S2. Plasmid constructs used in this studty.xlsx
- Table S3. Protein sequences for molecular dynamics simulation.xlsx
- Figure_S3_HSP90C_pLDDT_cartoon_surface_overlap.pdf
- Figure S4_Predicted_Arabidopsis SecA1 and solved homologue structure..pdf
