# Supplementary material for: Arabidopsis HSP90C and SecA1 Have Distinct Client-Binding Modalities to the Thylakoid SEC Client Protein PsbO1
Source: Biomolecules. 2026 Jun 18;16(6):903. doi: 10.3390/biom16060903 (PMC13296758; doi:10.3390/biom16060903)
Supplement: Supplementary file 1 [file biomolecules-16-00903-s001.zip › Table S1. Primers used in this studty.xlsx]

## Sheet: Table S1 Primers
Table S1. List of Primers used in this study
Primers	Forward primer sequence (5'-3')	Purpose
JGene-DPW-DF	AGCGAGGTACGTGCCGAAAGCCAGGATTGATCTAGAGCCTGC	DPW motif deletion by site directed mutagenesis and protein expression and purification
JGene-DPW-DR	GCAGGCTCTAGATCAATCCTGGCTTTCGGCACGTACCTCGCT
JGene-EPSE-DF	TCTGGGGAGACTGAAGTGGTGGTACGTGCCGAAAGCGATCCT	EPSE motif deletion by site directed mutagenesis and protein expression and purification
JGene-EPSE-DR	AGGATCGCTTTCGGCACGTACCACCACTTCAGTCTCCCCAGA
JGene-G646R-DF	CTAGTTTCAGGGAAGTTCAGATGGTCTGCAAACATGGAG	G646R site directed mutagenesis and protein expression and purification
JGene-G646R-DR	CTCCATGTTTGCAGACCATCTGAACTTCCCTGAAACTAG
90CMC-DPW-DF	TCTGAAGTAAGGGCAGAGAGTCAAGATTGACCATGGCGCCCTGAA	DPW motif deletion by site directed mutagenesis and yeast two-hybrid
90CMC-DPW-DR	TTCAGGGCGCCATGGTCAATCTTGACTCTCTGCCCTCACTTCAGA
90CMC-ESPE-DF	AGCGGAGAAACAGAGGTAGTTGTGAGGGCAGAGAGTGATCCT	EPSE motif deletion by site directed mutagenesis and yeast two-hybrid
90CMC-ESPE-DR	AGGATCACTCTCTGCCCTCACAACTACCTCTGTTTCTCCGCT
90CMC-G646R-DF	CTTGTCTCTGGCAAATTCAGGTGGTCAGCTAATATGGAA	G646R site directed mutagenesis and yeast two-hybrid
90CMC-G646R-DR	TTCCATATTAGCTGACCACCTGAATTTGCCAGAGACAAG
