# Supplementary material for: Arabidopsis HSP90C and SecA1 Have Distinct Client-Binding Modalities to the Thylakoid SEC Client Protein PsbO1
Source: Biomolecules. 2026 Jun 18;16(6):903. doi: 10.3390/biom16060903 (PMC13296758; doi:10.3390/biom16060903)
Supplement: Supplementary file 1 [file biomolecules-16-00903-s001.zip › Table S2. Plasmid constructs used in this studty.xlsx]

## Sheet: Table S3 Transgenic Lines
Table S2. Summary of plasmid constructs used in this study.
Plasmid	Protein encoded	Resistance	Reference
pET28a-mSecA1	SecA1	Kan	(Nair et al., 2024)
pProEXhtb-mHSP90C	HSP90C	Amp	(Mu et al., 2024)
pProEXhtb-mHSP90CΔC30	HSP90CΔC30	Amp	(Mu et al., 2024)
pProEXhtb-mPsbO1T200A	mPsbO1T200A	Amp	(Jiang et al., 2017)
pET22b-iPsbO1-His	iPsbO1-His6	Amp	This Study
pET22b-mPsbO1-His	mPsbO1-His6	Amp	This Study
pProEXhtb-mHSP90	His6-HSP90C	Amp	(Mu et al., 2024)
pProEXhtb-mHSP90D(DPW)	His6-HSP90CD(DPW)	Amp	This Study
pProEXhtb-mHSP90CD(EPSE)	His6-HSP90CD(EPSE)	Amp	This Study
pProEXhtb-mHSP90CG646R	His6-HSP90CG646R	Amp	This Study
pJG4-5PsbO1T200A	AD-HA-PsbO1T200A	Amp	(Jiang et al., 2017)
pEG202-HSP90MC	LexA-HSP90CMC	Amp	(Jiang et al., 2017)
pEG202-HSP90MCD(DPW)	LexA-HSP90CMCD(DPW)	Amp	This Study
pEG202-HSP90CD(EPSE)	LexA-HSP90CMCD(EPSE)	Amp	This Study
pEG202-HSP90CΔC30	LexA-HSP90CMCΔC30	Amp	(Mu et al., 2024)
pEG203-HSP90CG646R	LexA-HSP90CMCG646R	Amp	This Study
