# Supplementary material for: Arabidopsis HSP90C and SecA1 Have Distinct Client-Binding Modalities to the Thylakoid SEC Client Protein PsbO1
Source: Biomolecules. 2026 Jun 18;16(6):903. doi: 10.3390/biom16060903 (PMC13296758; doi:10.3390/biom16060903)
Supplement: Supplementary file 1 [file biomolecules-16-00903-s001.zip › Table S3. Protein sequences for molecular dynamics simulation.xlsx]

## Sheet: Table S2 HSP90Cseq
Table S3. HSP90 family protein sequences used in MD Simulations and alignment analysis
Sequences used for MD simulations
Protein	Protein sequence
SecA1	LGGLLSGIFKGSDNGESTRQQYASIVASVNRLETEISALSDSELRERTDALKQRAQKGESMDSLLPEAFAVVREASKRVLGLRPFDVQLIGGMVLHKGEIAEMRTGEGKTLVAILPAYLNALSGKGVHVVTVNDYLARRDCEWVGQVPRFLGLKVGLIQQNMTPEQRKENYLCDITYVTNSELGFDYLRDNLATSVEELVLRDFNYCVIDEVDSILIDEARTPLIISGPAEKPSDQYYKAAKIASAFERDIHYTVDEKQKTVLLTEQGYEDAEEILDVKDLYDPREQWASYVLNAIKAKELFLRDVNYIIRAKEVLIVDEFTGRVMQGRRWSDGLHQAVEAKEGLPIQNESITLASISYQNFFLQFPKLCGMTGTASTESAEFESIYKLKVTIVPTNKP…
mPsbO1	EGAPKRLTYDEIQSKTYMEVKGTGTANQCPTIDGGSETFSFKPGKYAGKKFCFEPTSFTVKADSVSKNAPPEFQNTKLMTRLTYTLDEIEGPFEVASDGSVNFKEEDGIDYAAVTVQLPGGERVPFLFTVKQLDASGKPDSFTGKFLVPSYRGSSFLDPKGRGGSTGYDNAVALPAGGRGDEEELVKENVKNTAASVGEITLKVTKSKPETGEVIGVFESLQPSDTDLGAKVPKDVKIQGVWYGQLE
mPsbO1T200A	EGAPKRLTYDEIQSKTYMEVKGTGTANQCPTIDGGSETFSFKPGKYAGKKFCFEPTSFTVKADSVSKNAPPEFQNTKLMTRLTYTLDEIEGPFEVASDGSVNFKEEDGIDYAAVAVQLPGGERVPFLFTVKQLDASGKPDSFTGKFLVPSYRGSSFLDPKGRGGSTGYDNAVALPAGGRGDEEELVKENVKNTAASVGEITLKVTKSKPETGEVIGVFESLQPSDTDLGAKVPKDVKIQGVWYGQLE
iPsbO1	GKCSDAVKIAGFALATSALVVSGASAEGAPKRLTYDEIQSKTYMEVKGTGTANQCPTIDGGSETFSFKPGKYAGKKFCFEPTSFTVKADSVSKNAPPEFQNTKLMTRLTYTLDEIEGPFEVASDGSVNFKEEDGIDYAAVTVQLPGGERVPFLFTVKQLDASGKPDSFTGKFLVPSYRGSSFLDPKGRGGSTGYDNAVALPAGGRGDEEELVKENVKNTAASVGEITLKVTKSKPETGEVIGVFESLQPSDTDLGAKVPKDVKIQGVWYGQLE
PsbO1 tSP sequence	GKCSDAVKIAGFALATSALVVSGASA
PsbQ1 TAT sequence	AQQSEETSRRSVIGLVAAGLAGGSFVQAVLA
HSP90Cs from land plants (15 sequences, used in Figure 2A)
Accession	Protein	Protein sequence
NP_178487.1	Arabidopsis thaliana	MAPALSRSLYTSPLTSVPITPVSSRLSHLRSSFLPHGGALRTGVSCSWNLEKRCNRFAVKCDAAVAEKETTEEGSGEKFEYQAEVSRLLDLIVHSLYSHKEVFLRELVSNASDALDKLRFLSVTEPSLLGDGGDLEIRIKPDPDNGTITITDTGIGMTKEELIDCLGTIAQSGTSKFLKALKENKDLGADNGLIGQFGVGFYSAFLVAEKVVVSTKSPKSDKQYVWESVADSSSYLIREETDPDNILRRGTQITLYLREDDKYEFAESTRIKNLVKNYSQFVGFPIYTWQEKSRTIEVEEDEPVKEGEEGEPKKKKTTKTEKYWDWELANETKPLWMRNSKEVEKGEYNEFYKKAFNEFLDPLAHTHFTTEGEVEFRSILYIPGMGPLNNEDVTNPKTK…
KAG6545602.1	Marchantia paleacea	MLLVGGTTRRVLSYSRPSLLLQSMAMAPAATLGAVRGLAAAAPPASAWSNEVSQTRAVPSVVAVSSPCNLKERTGFSTLFSKRSAFSSVRSFSTAEVFATRRLLSLARTQRLSGVRCMSTVAEKEATAPVEKFEYQAEVSRLLDLIVHSLYSHKEVFLRELVSNASDALDKLRFLSVTEPNLLEANPNLEIRIQSDPENGTITITDSGIGMTREELQKSLGTIAESGTAKFLKALKEKEDNSSSDNNLIGQFGVGFYSAFLVANKVVVSTKSAKSEKQYVWEGEADTSSYTIAEETDPAKMIPRGTQITLYLKTDVKDEYSDPVRIQNLVKNYSQFISFPIYTYQEKTRTKEEIMEEEAPEGEEAPEKKTKTVTEKYFDWELTNETKPIWLRSSKEVTK…
XP_006395659.1	Eutrema salsugineum	MAPALSRSLYTSPLTSVPFTPASSLRNQTRLSPLRTAFLPRGGGGLRAGVSCSWNLEKRCNRFAVKCDAAVAEKETTEEGSGEKFEYQAEVSRLLDLIVHSLYSHKEVFLRELVSNASDALDKLRFLSVTEPSLIGDGGELEIRIKPDPDNGTITITDTGIGMTKEELIDCLGTIAQSGTSKFLKALKENKDLGADNGLIGQFGVGFYSAFLVAEKVVVSTKSPKSDKQYVWESVADSSSYVIREETDPENILRRGTQITLYLRDDDKYEFAESTRIKNLVKNYSQFVGFPIYTWQEKSRTVEVEEEEPAKEGEEEKEGEPKKKKTTKTEKYWDWELANETKPLWMRNSKEVEKEEYNEFYKKAFNEFLDPLAHTHFTTEGEVEFRSILYIPGMGPLNN…
XP_013644800.1	Brassica napus	MAPALSRSLYTSPLTSVPFTPASSPRNQPRLSHLRTAFLPRGGGLRTSVSCSWNLEKRCNRFAVKCDAAVAEKETTDEEESGEKFEYQAEVSRLLDLIVHSLYSHKEVFLRELVSNASDALDKLRFLSVTEPAMLGDGGDLEIRIKPDPDNGTITITDTGIGMTKDELIDCLGTIAQSGTSKFLKALKENKDLGADNGLIGQFGVGFYSAFLVAEKVVVSTKSPKSDKQYVWESVADSSSYVIREETDPDNFLRRGTQITLYIREDDKYEFAESTRIKNLVKNYSQFVGFPIYTWQEKSRTVEVEEEEPAKEGEEEGEPKKKKTTKTEKYWDWELANETKPLWMRNSKEVTKEEYNEFYKKAFNEFLDPLAHTHFTTEGEVEFRSILYIPGMGPLNNED…
XP_018458385.1	Raphanus sativus	MAPALSRSLYTSPLTSVPFAPVSSPRNQPRLSHLRTAFLPRGGGGLRTGVSCTWNLDKRCNRFAVKCDAAVAEEKETTDEEGSGEKFEYQAEVSRLMDLIVHSLYSHKEVFLRELVSNASDALDKLRFLSVTEPALLGDGGGDLEIRIKPDPDNGTITITDTGIGMTKEELIDCLGTIAQSGTSKFLKALKENKDLGADNGLIGQFGVGFYSAFLVAEKVVVSTKSPKSDKQYVWESVADSSSYVIREETDPENFLRRGTQITLYLREDDKYEFAESARIKNLVKNYSQFVGFPIYTWQEKSRTIEVEEEEPAKEGEEEKEGEPKKKKTTKTEKYWDWELANETKPLWMRNSKEVSKEEYNEFYKKAFNEFLDPLAHTHFTTEGEVEFRSILYIPGMGP…
XP_020880857.1	Arabidopsis lyrata subsp. lyrata	MAPALSRSLYTTPLTSVPITPLSSRLSHLRSSFLPRGGALRTDLSCSWNLEKRCNRFAVKCDAAVAEKETTEEGSGEKFEYQAEVSRLLDLIVHSLYSHKEVFLRELVSNASDALDKLRFLSVTEPSLLGDGGDLEIRIKPDPDNGTITITDTGIGMTKEELIDCLGTIAQSGTSKFLKALKENKDLGADNGLIGQFGVGFYSAFLVAEKVVVSTKSPKSDKQYVWESVADSSSYVIREETDPENILRRGTQITLYLREDDKYEFAESTRIKNLVKNYSQFVGFPIYTWQEKSRTIEVEEEEPAKEGEEGEPKKKKTTKTEKYWDWELANETKPLWMRNSKEVEKGEYNEFYKKAFNEFLDPLAHTHFTTEGEVEFRSILYIPGMGPLNNEDVTNPKTK…
XP_024018236.1	Morus notabilis	MAPVLSRSLATASLASLPSSSPFTARRSPNIFSLRSAFVPPNGLRRKGLSCSGLNWKLQRRNGNFAVRCEATVAEKEAADASGEKFEYQAEVSRLMDLIVHSLYSHKEVFLRELVSNASDALDKLRFLSVTEPSLLGDAGQLEIRIKSDPDNGTITITDTGIGMTKEELIDCLGTIAQSGTSKFLKALKENKDLGADNSLIGQFGVGFYSAFLVAEKVVVSTKSPRSDKQYIWEAVSDSSSYVIKEETDPEKMLPRGTQITLYLRPDDKYEFSEPTKIQSLVKNYSQFVSFPIYTWLEKSRTVEVEEEEEQKEGEEAMPEGEKKTKKTKKTEKYWDWELTNETKPIWMRSPKEVQREEYYEFYKKTFNDFLDPLGYTHFTTEGEVEFRSVLYIPGMGPL…
XP_030956835.1	Quercus lobata	MAPVLSRSLATASLASLPSASSFLLRNSNRVLNLTTAFVPQNGLRKRFSSSGLKWKYERRNHRFALRCEAAAVAEKEAADDTSGEKFEYQAEVSRLLDLIVHSLYSHKEVFLRELVSNASDALDKLRFLSVTEPSLLGDAGDLEIRIKPDQDNGTITITDTGIGMTKEELIDCLGTIAQSGTSKFLKALKENKDLGADNGLIGQFGVGFYSAFLVAEKVVVSTKSPRSDKQYIWESVADSSSYMIKEETDPEKFLRRGTQITLYLRGDDKYEFSDPARIQGLVKNYSQFVSFPIYTWQEKSRTVEVEEEEKSEEGEELKPEGEKKMKKTTKTEKYWDWELANETKPIWMRNPKEIQKDEYYEFYKKTFNEFLDPVAYTHFTTEGEVEFRSVLYIPGMGP…
XP_033136386.1	Brassica rapa	MAPALSRSLYTTPLTSLPLTPTRLSPLRTAFLPRAGGGLRAGVSCSWSLEKRCSHFAVKCDAAVAEKKTAEEGSGEKFEYQAEVSRLLDLIVHSLYSHKEVFLRELVSNASDALDKLRFLSVTEPALLGDGGDLEIRIKPDPDNGTITITDTGIGMTKEELIDCLGTIALSGTSKFLKALKENKDLGADNGLIGQFGVGFYSAFLVAKKVVVSTKSPKSDKQYVWESVADSSSYVIREETDPENFLRRGTQITLYLREDDKYEFAESTRIKNLVKNYSQFVGFPIYTWQEKSRTVEVEEEEPAKEGEEEKEGEPKKTKKTTKTEKYWDWELANETKPLWMRNSKEVSKEEYNEFYKKAFNEFLDPLAHTHFTTEGEVEFRSILYIPGMGPLNNEDVTNP…
XP_001702984	Chlamydomonas reinhardtii	MMLRGLSSGMRQARAQSSASAASAARPLPLLARGNGVSSALLSGASPCAAVTAAASLRPLPAGRGPVLMRAAATEAASGSETFTYQAEVDRLMDMIVNSLYSNREVFLRELISNASDALDKARFLSLTDPSVLAGREELDIRISADKEKGTLVIEDSGIGMSREQLLSNLGTIARSGTRKFMEAMAAKGDTNLIGQFGVGFYSAFLVADRVMVQSKSPEEAKHWVWEAKAGSHQYSIREDEAKDLVRGTRITLYLKEDAAEMADTVKITQLIKQYSQFIAFPIKVYAPKKEPRKVVDEEATKKKQAAADAKAKEAGEEAAKPVEPVMKTEYDEVWDWRLENENKPIWTRSPKDVSETAYNDFFKTTFGEFLDPLAHVHFNVEGTIEFSSILYIPGMAPF…
KAL1203692.1	Cardamine amara	MAPALSRSLYTTPLTSVPITPVSSRLSHLRSTFLPRAAGGLRTGVSCSWNDKRCNRFAVKCDAAVAEKETTEEGSGEKFEYQAEVSRLLDLIVHSLYSHKEVFLRELVSNASDALDKLRFLSVTEPSLLGDGGELEIRIKPDPDNGTITITDTGIGMTKEELIDCLGTIAQSGTSKFLKALKENKDLGADNGLIGQFGVGFYSAFLVAEKIVVSTKSPKSDKQYVWESVADSSSYVIREETDPDNILRRG TQITLYLREDDKYEFAEATRIKNLVKNYSQFVGFPIFTWQEK SRTIEVEEEEPVKEGEEGEPKKKKTTKTEKYW D WELANETKPLWMRNAKEVEKEEYNEFYKKAFNEFLDPLAHTHFTTEGEVEFRSILYIPGMGPLNNEDVTN…
KAJ0228699.1	Hirschfeldia incana	MAPGLSRSLYTSPLTSVPFTPASSPRNQPRLLSHLRTAFLPRGGGGLRTGVSCSWNLEKRCNRFAVKCDAAVAEKETAE EEGSGGEKFEQAEVSRLLDIVHSLYSHKEVFLRELVSNASDALDKLRFLSVTEPALLGDGGADLEIRIKPDPDNGTITIT DTGIGMTKEELIDCLGTIAQSGTSKFLKALKENKDLGADNGLIGQFGVGFYS AFLVAEKVVVVSTKSPKSDKQYVWESVADSSSYVIREETDPDNFLRRG TQITLYLREDDKY EFAESTRIKNLVKNYSQFVGFP IYTWQEKSRTIVEEE EPAKEGEEEKEGEPKKKKTTKTEKYWDWELANETKPLWMRNSKEVTKEEYNEFYKKAFNEFLDPLAHTHFTTEGEVEFR SIL…
